# Supplementary material for: PDZ-Containing Proteins Targeted by the ACE2 Receptor
Source: Viruses. 2021 Nov 15;13(11):2281. doi: 10.3390/v13112281 (PMC8624105; doi:10.3390/v13112281)
Supplement: Supplementary file 1 [file viruses-13-02281-s001.zip]

Archive with 1 entries (1 files):
- viruses-1331929-supplementary.pdf
